# Supplementary material for: Primary Total Prostate Cryoablation for Localized High-Risk Prostate Cancer: 10-Year Outcomes and Nomograms
Source: Cancers (Basel). 2023 Jul 30;15(15):3873. doi: 10.3390/cancers15153873 (PMC10416842; doi:10.3390/cancers15153873)
Supplement: Supplementary file 1 [file cancers-15-03873-s001.zip]

Archive with 1 entries (1 files):
- cancers-2537135-supplementary.pdf
